# Supplementary material for: Meta-virus resource (MetaVR): expanding the frontiers of viral diversity with 24 million uncultivated virus genomes
Source: Nucleic Acids Res. 2025 Nov 28;54(D1):D801–12. doi: 10.1093/nar/gkaf1283 (PMC12807716; doi:10.1093/nar/gkaf1283)
Supplement: gkaf1283_Supplemental_Files [file gkaf1283_supplemental_files.zip]

Archive with 2 entries (2 files):
- supplementary_table_1.xlsb
- supplementary_table_2.xlsx
