# Supplementary material for: Meta-virus resource (MetaVR): expanding the frontiers of viral diversity with 24 million uncultivated virus genomes
Source: Nucleic Acids Res. 2025 Nov 28;54(D1):D801–12. doi: 10.1093/nar/gkaf1283 (PMC12807716; doi:10.1093/nar/gkaf1283)
Supplement: gkaf1283_Supplemental_Files [file gkaf1283_supplemental_files.zip › supplementary_table_2.xlsx]

## Sheet: Sheet1
viral_confidence_reason	n_uvigs
NA	13207863
Viral hallmarks >= 2	6376481
Viral hallmarks = 1 + CheckV AAI-based (high-confidence)	1953415
Viral hallmarks = 1 + CheckV AAI-based (medium-confidence)	1680553
Derived from UHGV	770828
External dataset	373277
Viral hallmarks = 1 + Putatively complete	40066
vOTU with RefSeq or GenBank virus	26937
RefSeq or GenBank virus	6242
